# Supplementary material for: Biochemical and Proteomic Analyses in Drought-Tolerant Wheat Mutants Obtained by Gamma Irradiation
Source: Plants (Basel). 2024 Sep 27;13(19):2702. doi: 10.3390/plants13192702 (PMC11478800; doi:10.3390/plants13192702)
Supplement: Supplementary file 1 [file plants-13-02702-s001.zip]

Archive with 1 entries (1 files):
- plants-3149331-supplementary.pdf
